# Supplementary material for: How Well Do Rodent Models of Parkinson’s Disease Recapitulate Early Non-Motor Phenotypes? A Systematic Review
Source: Biomedicines. 2022 Nov 24;10(12):3026. doi: 10.3390/biomedicines10123026 (PMC9775565; doi:10.3390/biomedicines10123026)
Supplement: Supplementary file 1 [file biomedicines-10-03026-s001.zip]

Archive with 1 entries (1 files):
- biomedicines-2032191-supplementary.pdf
